# Supplementary material for: Functional Analysis of Conserved Hypothetical Proteins from the Antarctic Bacterium, Pedobacter cryoconitis Strain BG5 Reveals Protein Cold Adaptation and Thermal Tolerance Strategies
Source: Microorganisms. 2022 Aug 16;10(8):1654. doi: 10.3390/microorganisms10081654 (PMC9415557; doi:10.3390/microorganisms10081654)
Supplement: Supplementary file 1 [file microorganisms-10-01654-s001.zip]

Archive with 1 entries (1 files):
- microorganisms-1812106-supplementary.pdf
